# Supplementary material for: Examination of the Relationship between Oral Health and Arterial Sclerosis without Genetic Confounding through the Study of Older Japanese Twins
Source: PLoS One. 2015 May 26;10(5):e0127642. doi: 10.1371/journal.pone.0127642 (PMC4444248; doi:10.1371/journal.pone.0127642)
Supplement: S1 Data — (CSV) [file pone.0127642.s001.csv]

id	twinid	tr	zyg	sex	age	BH	BW	treat	smoking	cigaret	scoreMP	totaltooth	avePD	IMT	bmi	IMT01	NT	smoking01
1000011	26	0	1	2	79	133.5	45.5	1	0	0	5	21	4.59	1.4	25.5298854	1	4.2	0
1000012	26	1	1	2	79	135.3	46.8	0	0	0	6	26	3.24	1	25.56526271	0	5.2	0
1000021	27	0	1	2	67	152.7	55.8	1	2	6	7	27	2.58	1	23.93073981	0	5.4	1
1000022	27	1	1	2	67	153	56.1	1	2	3	6	23	2.75	0.8	23.96514161	0	4.6	1
1000031	28	0	1	2	75	156	64.5	0	0	0	6	0	NA	1	26.50394477	0	0	0
1000032	28	1	1	2	75	152	57.5	0	0	0	5	0	NA	1.1	24.88746537	1	0	0
1000041	29	0	2	1	71	151.4	62.6	0	1	0	7	27	3.35	0.8	27.31005551	0	5.4	1
1000042	29	1	2	1	71	157.5	47.2	1	2	5	9	28	2.52	1	19.02746284	0	5.6	1
1000051	30	0	2	2	66	155.4	64.5	0	0	0	3	22	3.11	1.2	26.70900354	1	4.4	0
1000052	30	1	2	2	66	152	61.2	1	0	0	3	27	3.37	1.1	26.48891967	1	5.4	0
1000061	31	0	1	2	65	165.6	48.5	0	0	0	5	30	2.66	0.8	17.68565194	0	6	0
1000062	31	1	1	2	65	165.7	47.8	1	0	0	6	29	2.64	0.7	17.40936296	0	5.8	0
1000071	32	0	2	1	84	155.4	65.4	1	2	20	1	0	NA	0.9	27.08168731	0	0	1
1000072	32	1	2	1	84	162.4	64.3	0	1	0	2	4	3.04	1.4	24.38029314	1	0.8	1
1000081	33	0	1	2	66	146.2	58.4	1	1	0	9	28	2.7	1	27.32235324	0	5.6	1
1000082	33	1	1	2	66	136.7	51.2	1	0	0	6	24	2.62	0.8	27.39888767	0	4.8	0
1000091	34	0	1	2	64	163.6	58	1	2	20	6	19	2.75	1.2	21.67012392	1	3.8	1
1000092	34	1	1	2	64	163.1	55.8	1	0	0	9	25	2.69	1	20.976174	0	5	0
1000101	35	0	1	2	66	143.6	47.7	1	0	0	6	21	2.6	0.8	23.13180376	0	4.2	0
1000102	35	1	1	2	66	142	42	1	0	0	4	10	3.33	0.7	20.82920056	0	2	0
1000111	36	0	1	1	64	168	87	1	1	0	3	12	4.02	0.82	30.82482993	0	2.4	1
1000112	36	1	1	1	64	168	73	0	2	20	0	0	NA	0.72	25.86451247	0	0	1
1000121	37	0	1	1	80	151	48	1	0	0	2	12	4.77	0.66	21.05170826	0	2.4	0
1000122	37	1	1	1	80	147.8	47.5	1	0	0	3	21	2.97	0.77	21.74426546	0	4.2	0
1000131	38	0	1	1	69	168.1	65.1	0	2	20	7	10	3.35	0.73	23.03804179	0	2	1
1000132	38	1	1	1	69	169.3	61.1	1	2	10	4	11	3.33	0.68	21.31705933	0	2.2	1
1000141	39	0	1	2	83	148	44	1	1	0	4	4	3.04	0.68	20.08765522	0	0.8	1
1000142	39	1	1	2	83	151	49	1	0	0	2	23	2.95	0.64	21.49028551	0	4.6	0
1000151	40	0	1	2	66	158.3	59.1	1	0	0	4	25	2.84	0.97	23.58444448	0	5	0
1000152	40	1	1	2	66	160.2	53.5	1	0	0	4	25	3.23	0.78	20.8462892	0	5	0
1000171	41	0	1	1	87	164	68	1	1	0	1	0	NA	0.78	25.2825699	0	0	1
1000172	41	1	1	1	87	163.7	47.9	1	1	0	1	12	2.83	0.7	17.87467502	0	2.4	1
1000181	42	0	1	2	69	149.5	48.1	0	0	0	6	20	3.35	0.97	21.52101207	0	4	0
1000182	42	1	1	2	69	150.5	54.4	1	0	0	4	23	2.94	0.92	24.01739495	0	4.6	0
1000191	43	0	1	2	72	154.6	62.7	1	0	0	1	25	3.33	0.81	26.23303639	0	5	0
1000192	43	1	1	2	72	156	52.8	1	0	0	3	31	2.73	0.74	21.69625247	0	6.2	0
1000201	44	0	1	1	74	161.4	69.5	1	0	0	6	27	2.78	0.58	26.67950354	0	5.4	0
1000202	44	1	1	1	74	158.2	66	1	0	0	4	17	2.93	0.66	26.37126587	0	3.4	0
1000211	45	0	1	2	82	150.1	60.1	0	0	0	5	20	3.64	0.77	26.67553188	0	4	0
1000212	45	1	1	2	82	152.3	64.5	0	0	0	5	24	3.47	0.88	27.80736951	0	4.8	0
1000221	46	0	1	1	82	155.2	44.8	1	0	0	6	26	4.29	0.8	18.59921352	0	5.2	0
1000222	46	1	1	1	82	156.6	57.9	0	0	0	5	29	2.54	0.77	23.60994896	0	5.8	0
1000231	48	0	1	1	80	157.9	65	1	1	0	7	11	2.89	1.12	26.07048416	1	2.2	1
1000232	48	1	1	1	80	153.7	61.4	1	1	0	3	21	2.52	1.03	25.99085918	1	4.2	1
1000241	49	0	2	1	69	157.9	60.9	1	0	0	9	30	2.21	0.75	24.42603824	0	6	0
1000242	49	1	2	1	69	167.4	68.3	1	0	0	5	28	2.17	0.62	24.37304534	0	5.6	0
1000251	50	0	1	1	65	167.1	59.8	0	2	30	3	22	4.02	0.75	21.41648948	0	4.4	1
1000252	50	1	1	1	65	164.6	40.7	0	2	30	1	6	4.03	2.61	15.02224178	1	1.2	1
1000261	51	0	1	1	82	167.1	54.9	1	1	0	9	20	2.57	0.97	19.66162663	0	4	1
1000262	51	1	1	1	82	168.2	54.3	1	1	0	5	10	3.4	0.96	19.19322023	0	2	1
1000271	52	0	1	1	85	152.6	53.2	1	1	0	3	5	2.79	1.01	22.84559982	1	1	1
1000272	52	1	1	1	85	155.2	48.1	1	1	0	2	27	2.75	0.78	19.96924487	0	5.4	1
1000281	53	0	2	1	83	164.1	71.2	0	2	10	0	0	NA	0.6	26.44008406	0	0	1
1000282	53	1	2	1	83	154.4	56	0	1	0	1	0	NA	0.71	23.49056351	0	0	1
1000291	54	0	1	1	84	168.3	70.4	1	1	NA	7	21	3.12	0.6	24.85446545	0	4.2	1
1000292	54	1	1	1	84	169.4	71.6	0	1	NA	2	0	NA	0.79	24.9508997	0	0	1
1000301	55	0	2	1	78	172	77.6	0	0	NA	4	21	2.47	0.73	26.23039481	0	4.2	0
1000302	55	1	2	1	78	170.1	58.9	1	2	20	3	26	2.29	0.67	20.35666677	0	5.2	1
1000311	56	0	2	1	80	172.2	67.6	1	0	NA	9	27	2.71	0.6	22.79714186	0	5.4	0
1000312	56	1	2	1	80	159.3	62.7	1	0	NA	9	26	3.57	0.75	24.70790878	0	5.2	0
1000321	57	0	1	2	67	152.8	48.9	1	0	NA	5	24	2.25	0.88	20.9441216	0	4.8	0
1000322	57	1	1	2	67	151.8	45.4	1	0	NA	6	26	2.46	0.67	19.7020905	0	5.2	0
1000331	58	0	1	1	70	174.6	65.2	1	1	NA	7	27	2.14	0.75	21.3874554	0	5.4	1
1000332	58	1	1	1	70	175.1	73.5	1	1	NA	7	25	2.15	0.68	23.97259492	0	5	1
1000341	60	0	2	2	67	159.2	42.1	1	0	NA	8	28	2.92	0.47	16.6110073	0	5.6	0
1000342	60	1	2	2	67	154.5	57	1	0	NA	7	28	2.99	0.43	23.87909636	0	5.6	0
1000351	61	0	1	1	80	165.4	65.5	1	1	NA	8	28	3.13	0.74	23.94254374	0	5.6	1
1000352	61	1	1	1	80	164.5	69.5	1	1	NA	7	25	3.13	0.85	25.68342865	0	5	1
1000361	62	0	1	2	64	156.5	48	1	0	NA	5	26	2.04	0.81	19.59803611	0	5.2	0
1000362	62	1	1	2	64	153.8	48	1	1	NA	3	25	3.11	0.67	20.29217348	0	5	1
1000371	63	0	1	2	64	156	50	1	0	NA	6	30	2.39	0.72	20.54569362	0	6	0
1000372	63	1	1	2	64	155	51.5	1	0	NA	4	16	3.25	0.68	21.43600416	0	3.2	0
1000381	64	0	1	1	82	153.2	56	1	1	NA	3	0	NA	0.9	23.86000314	0	0	1
1000382	64	1	1	1	82	160.1	58.9	1	1	NA	4	0	3	1.06	22.97907967	1	0	1
1000391	65	0	1	1	85	163	49.9	1	2	5	5	1	4.17	0.67	18.78128646	0	0.2	1
1000392	65	1	1	1	85	165	57.1	0	1	NA	5	2	3.75	0.86	20.97337006	0	0.4	1
1000401	66	0	1	2	64	154.6	43.3	1	0	NA	NA	27	2.17	0.67	18.11627553	0	5.4	0
1000402	66	1	1	2	64	152.5	46.5	1	0	NA	4	21	2.14	0.78	19.9946251	0	4.2	0
1000411	67	0	1	1	60	170.4	64.1	0	0	NA	8	28	2.09	0.41	22.07592188	0	5.6	0
1000412	67	1	1	1	60	170.7	58.8	1	1	NA	8	27	2.11	0.44	20.17949454	0	5.4	1
1000421	68	0	1	2	55	153.6	56.5	1	2	7	7	26	2.89	0.6	23.94782172	0	5.2	1
1000422	68	1	1	2	55	153.8	56	1	2	15	6	19	2.25	0.53	23.67420239	0	3.8	1
1000431	69	0	2	1	71	162.4	47.7	1	2	20	2	0	NA	0.82	18.08615836	0	0	1
1000432	69	1	2	1	71	156.5	54.2	1	2	9	9	20	2.27	0.65	22.12944911	0	4	1
1000441	70	0	1	2	62	151.2	54.1	1	0	NA	5	23	2.51	0.33	23.66430111	0	4.6	0
1000442	70	1	1	2	62	150.2	50.1	1	0	NA	9	28	2.55	0.36	22.20740743	0	5.6	0
1000451	71	0	1	1	71	158.1	38.8	1	0	NA	4	7	3.58	0.57	15.52272579	0	1.4	0
1000452	71	1	1	1	71	160.6	40.6	1	0	NA	7	4	2.67	0.75	15.74109543	0	0.8	0
1000461	72	0	1	1	73	164.1	76.8	1	1	NA	8	27	3.54	0.61	28.51964123	0	5.4	1
1000462	72	1	1	1	73	163.4	73	1	1	NA	5	24	3.69	0.54	27.34127454	0	4.8	1
1000481	73	0	1	1	54	175	78	1	2	20	NA	27	2.48	0.74	25.46938776	0	5.4	1
1000482	73	1	1	1	54	172.5	64.5	1	2	25	6	27	2.59	0.73	21.67611846	0	5.4	1
1000491	74	0	1	1	77	163.5	56	1	1	NA	5	16	3.82	0.54	20.94847983	0	3.2	1
1000492	74	1	1	1	77	164.3	62.9	1	1	NA	5	7	2.62	0.39	23.30105144	0	1.4	1
1000501	75	0	1	2	49	161.3	56	1	0	NA	9	29	2.68	0.6	21.52381706	0	5.8	0
1000502	75	1	1	2	49	161	55	1	0	NA	9	28	2.73	0.58	21.21831719	0	5.6	0
1000511	76	0	1	1	49	163.9	54.9	0	1	NA	9	29	2.72	0.46	20.43687259	0	5.8	1
1000512	76	1	1	1	49	164.3	56.4	0	0	NA	9	29	2.72	0.51	20.89315264	0	5.8	0
1000521	78	0	1	1	67	161.1	57.4	1	0	NA	6	22	2.05	0.63	22.11672467	0	4.4	0
1000522	78	1	1	1	67	159.6	64.9	1	1	NA	4	21	2.26	0.63	25.47879724	0	4.2	1
1000531	79	0	1	1	81	152.9	58.9	1	0	NA	6	25	3.3	0.42	25.19418558	0	5	0
1000532	79	1	1	1	81	154.7	71.4	1	0	NA	6	23	2.97	0.43	29.83441897	0	4.6	0
1000541	80	0	1	2	37	155.5	49	1	0	NA	5	24	2.35	0.46	20.26447204	0	4.8	0
1000542	80	1	1	2	37	155.2	42.8	1	0	NA	5	24	2.35	0.46	17.76889149	0	4.8	0
1000551	81	0	1	2	43	155.2	48.7	1	0	NA	6	26	2.85	0.46	20.21834148	0	5.2	0
1000552	81	1	1	2	43	153.2	48.7	1	2	20	4	25	2.83	0.46	20.7496813	0	5	1
1000561	82	0	1	2	68	162.5	63.6	1	0	NA	6	28	2.71	0.84	24.0852071	0	5.6	0
1000562	82	1	1	2	68	161	60.5	1	0	NA	3	28	2.63	0.67	23.34014891	0	5.6	0
1000571	83	0	2	2	63	155.5	43.3	1	0	NA	5	31	2.06	0.58	17.90717631	0	6.2	0
1000572	83	1	2	2	63	148.2	43.3	1	0	NA	6	30	2.37	0.43	19.71475975	0	6	0
1000581	84	0	1	2	42	152	46	1	0	NA	6	30	2.91	0.55	19.9099723	0	6	0
1000582	84	1	1	2	42	152	44.5	1	0	NA	7	32	2.84	0.6	19.26073407	0	6.4	0
1000601	85	0	2	2	68	145.6	35.3	1	0	NA	2	18	4.4	0.7	16.65144608	0	3.6	0
1000602	85	1	2	2	68	159.3	51.3	1	0	NA	7	27	2.8	0.61	20.21556173	0	5.4	0
1000611	86	0	2	2	51	156	60	1	0	NA	6	22	2.1	0.52	24.65483235	0	4.4	0
1000612	86	1	2	2	51	162	53.2	1	2	20	6	21	3	0.53	20.27130011	0	4.2	1
1000621	87	0	1	2	29	153	45	0	0	NA	7	28	2.8	0.34	19.22337562	0	5.6	0
1000622	87	1	1	2	29	153.5	45.5	0	0	NA	7	28	2.6	0.25	19.31054971	0	5.6	0
1000631	88	0	1	2	51	151	42.9	1	0	NA	8	26	2.2	0.5	18.81496426	0	5.2	0
1000632	88	1	1	2	51	151.2	47.9	1	0	NA	8	25	2.1	0.49	20.95231097	0	5	0
1000641	89	0	1	2	63	152	45.4	1	0	NA	8	26	2.5	0.61	19.65027701	0	5.2	0
1000642	89	1	1	2	63	151.4	51.3	1	0	NA	8	26	2.6	0.61	22.38028511	0	5.2	0
1000651	90	0	1	2	71	154.5	42.5	0	0	NA	4	24	4.5	0.36	17.80458939	0	4.8	0
1000652	90	1	1	2	71	130.3	38	0	0	NA	2	0	NA	0.48	22.38178735	0	0	0
1000661	91	0	1	1	57	166.8	67.6	1	1	NA	9	20	2.7	0.52	24.29710908	0	4	1
1000662	91	1	1	1	57	164.1	60.4	1	2	10	8	25	3	0.42	22.42950951	0	5	1
1000671	92	0	1	2	66	153.6	41	1	0	NA	8	25	2.4	0.9	17.37806532	0	5	0
1000672	92	1	1	2	66	150.5	46.1	1	0	NA	8	26	2.3	0.65	20.35297624	0	5.2	0
1000681	93	0	1	2	60	162.9	56	0	0	NA	5	28	2	0.7	21.10308064	0	5.6	0
1000682	93	1	1	2	60	162.4	53.8	1	0	NA	5	28	2	0.62	20.39906331	0	5.6	0
1000701	94	0	1	2	64	158.8	56.1	1	0	NA	8	25	2.4	0.7	22.24650877	0	5	0
1000702	94	1	1	2	64	160.6	43.7	1	0	NA	8	20	2	0.86	16.94300173	0	4	0
1000711	95	0	1	2	61	160.3	57.8	1	2	20	7	27	3	0.5	22.49369457	0	5.4	1
1000712	95	1	1	2	61	162.1	66	1	0	NA	3	23	3.5	0.53	25.11758646	0	4.6	0
1000721	96	0	1	2	50	151.9	58.4	1	0	NA	NA	27	2.3	0.58	25.31030038	0	5.4	0
1000722	96	1	1	2	50	150.8	49.5	1	0	NA	NA	29	2.4	0.57	21.76719741	0	5.8	0
1000731	97	0	1	2	39	157.5	55	0	0	NA	NA	29	2	0.34	22.1718317	0	5.8	0
1000732	97	1	1	2	39	158	47.5	0	0	NA	NA	28	2.1	0.29	19.02739946	0	5.6	0
1000741	98	0	2	1	67	155.7	60.1	1	0	NA	3	19	4.1	0.63	24.79118275	0	3.8	0
1000742	98	1	2	1	67	157.1	60.1	1	1	NA	2	17	3.3	0.99	24.35129724	0	3.4	1
1000761	99	0	1	1	74	159.8	62.8	1	0	NA	4	15	3.9	0.9	24.59269331	0	3	0
1000762	99	1	1	1	74	157.3	59	1	0	NA	8	23	3.7	0.63	23.84484844	0	4.6	0
1000771	100	0	1	2	59	162.7	47.3	1	0	NA	5	23	2.8	0.59	17.86841518	0	4.6	0
1000772	100	1	1	2	59	163	52.8	1	0	NA	5	25	3.2	0.55	19.87278407	0	5	0
1000781	101	0	1	2	45	158.3	48	1	0	NA	5	26	1.9	0.59	19.15487877	0	5.2	0
1000782	101	1	1	2	45	154.8	44.7	1	0	NA	6	27	1.9	0.53	18.65372674	0	5.4	0
1000791	102	0	1	2	71	149.8	51.1	1	0	NA	5	29	2.7	0.63	22.77179542	0	5.8	0
1000792	102	1	1	2	71	149.2	47.4	1	0	NA	6	16	2.9	0.61	21.29318834	0	3.2	0
1000801	103	0	1	2	28	159.4	53.4	0	0	NA	7	28	2.5	0.38	21.01670474	0	5.6	0
1000802	103	1	1	2	28	158	50.7	0	0	NA	7	28	2.6	0.28	20.30924531	0	5.6	0
1000811	104	0	1	2	54	154.1	48.2	0	0	NA	6	28	2.2	0.55	20.29746311	0	5.6	0
1000812	104	1	1	2	54	154.2	49.3	0	0	NA	6	28	2.3	0.66	20.733765	0	5.6	0
1000831	105	0	2	2	79	141.7	41.3	1	2	10	6	27	2.9	0.76	20.56886611	0	5.4	1
1000832	105	1	2	2	79	142.6	43.3	1	0	NA	4	14	3.2	0.57	21.29358793	0	2.8	0
1000841	106	0	2	1	48	164.3	71	1	2	15	8	28	2.5	0.69	26.30166378	0	5.6	1
1000842	106	1	2	1	48	165.6	71.5	1	2	40	NA	28	2.3	0.6	26.07266214	0	5.6	1
1000851	107	0	1	2	51	147.9	44.9	1	0	NA	NA	26	2.4	0.77	20.52626791	0	5.2	0
1000852	107	1	1	2	51	148	50.9	1	0	NA	NA	27	2.6	0.8	23.23776479	0	5.4	0
1000861	108	0	1	2	82	144.8	42.5	1	0	NA	5	20	3.2	0.48	20.26990934	0	4	0
1000862	108	1	1	2	82	146.6	41.7	1	0	NA	6	25	2.9	0.53	19.40296563	0	5	0
1000871	109	0	1	1	65	162.1	65.2	1	1	NA	7	30	3.2	0.8	24.81313087	0	6	1
1000872	109	1	1	1	65	164.1	88.5	1	1	NA	5	26	3.6	0.63	32.86443033	0	5.2	1
1000881	110	0	1	2	53	161.9	71.6	1	0	NA	6	25	2.6	0.51	27.31613968	0	5	0
1000882	110	1	1	2	53	160.4	72.7	1	0	NA	4	17	3.4	0.57	28.25697601	0	3.4	0
1000891	111	0	1	2	71	154.2	48.6	1	0	NA	7	22	2.7	0.51	20.43937077	0	4.4	0
1000892	111	1	1	2	71	152.8	46.2	1	0	NA	7	21	2.8	0.42	19.78769771	0	4.2	0
1000901	112	0	1	2	55	152.4	46.9	1	0	NA	6	28	2.5	0.52	20.19309594	0	5.6	0
1000902	112	1	1	2	55	154.8	46.1	1	0	NA	7	22	2.5	0.53	19.23795979	0	4.4	0
1000911	113	0	1	2	68	144.7	50.5	1	0	NA	7	25	2.4	0.46	24.11872334	0	5	0
1000912	113	1	1	2	68	145.1	46	1	0	NA	7	28	2.5	0.45	21.84856946	0	5.6	0
1000931	114	0	1	2	47	155.3	60.9	1	0	NA	7	32	2.8	0.54	25.25075576	0	6.4	0
1000932	114	1	1	2	47	155.8	48.4	1	0	NA	4	28	2.7	0.43	19.93932513	0	5.6	0
1000941	115	0	1	2	60	155.1	48.4	1	0	NA	6	28	2.6	0.54	20.11971229	0	5.6	0
1000942	115	1	1	2	60	155.7	45.4	1	0	NA	6	29	2.6	0.49	18.7274492	0	5.8	0
1000951	116	0	1	1	71	164.5	64.9	1	0	NA	6	21	2.9	0.46	23.98351826	0	4.2	0
1000952	116	1	1	1	71	165	52.8	1	0	NA	7	25	2.8	0.48	19.39393939	0	5	0
1000961	117	0	1	2	77	149.6	47	1	1	NA	4	20	2.7	0.57	21.00074352	0	4	1
1000962	117	1	1	2	77	151.2	50.2	1	1	NA	2	2	2.8	0.7	21.95837183	0	0.4	1
1000971	118	0	1	1	58	167	59.9	1	0	NA	8	25	2.7	0.52	21.47800208	0	5	0
1000972	118	1	1	1	58	167.3	51.6	1	2	20	4	26	2.7	0.6	18.43562305	0	5.2	1
1000981	119	0	1	2	70	150.1	50.6	1	0	NA	6	29	2.6	0.51	22.45893366	0	5.8	0
1000982	119	1	1	2	70	159.9	50.5	1	0	NA	5	28	2.2	0.49	19.75124384	0	5.6	0
1001001	120	0	1	2	41	153.5	48.5	1	1	NA	6	26	2.2	0.51	20.58377277	0	5.2	1
1001002	120	1	1	2	41	150	45.4	1	2	3	6	29	2.4	0.39	20.17777778	0	5.8	1
1001011	121	0	1	2	38	167.6	57.6	1	0	NA	8	28	2.2	0.48	20.50569318	0	5.6	0
1001012	121	1	1	2	38	170.1	58.7	1	0	NA	7	29	2.3	0.46	20.28754397	0	5.8	0
1001021	122	0	1	2	53	146.5	61.4	1	0	NA	7	27	2.7	0.41	28.60837051	0	5.4	0
1001022	122	1	1	2	53	151.6	58.8	1	0	NA	8	28	2.5	0.46	25.58461721	0	5.6	0
1001031	123	0	1	2	31	169.1	55.9	0	0	NA	5	32	2.2	0.46	19.54900207	0	6.4	0
1001032	123	1	1	2	31	169	52.6	1	0	NA	5	28	2.3	0.44	18.4167221	0	5.6	0
1001041	124	0	1	2	72	148	44	1	0	NA	2	1	2.3	0.39	20.08765522	0	0.2	0
1001042	124	1	1	2	72	150	38.5	1	1	NA	1	0	NA	0.47	17.11111111	0	0	1
1001051	125	0	1	1	57	163.6	67.3	1	1	NA	5	27	2.7	0.59	25.14481621	0	5.4	1
1001052	125	1	1	1	57	162.3	63.7	1	1	NA	6	15	3.4	0.48	24.18256661	0	3	1
1001061	126	0	1	2	63	157.2	59.8	0	0	NA	5	27	2.9	0.53	24.19892651	0	5.4	0
1001062	126	1	1	2	63	159.2	57.6	1	0	NA	6	28	2.1	0.6	22.72669882	0	5.6	0
1001071	127	0	1	2	27	161.7	50.8	1	0	NA	8	28	2.3	0.36	19.42869687	0	5.6	0
1001072	127	1	1	2	27	158.2	51.8	1	0	NA	8	27	2.5	0.37	20.69744806	0	5.4	0
1001081	128	0	1	2	88	150	50	1	0	NA	2	0	NA	0.45	22.22222222	0	0	0
1001082	128	1	1	2	88	138	47	0	0	NA	2	0	NA	0.45	24.67968914	0	0	0
1001091	129	0	1	2	33	151.8	48.2	0	0	NA	6	28	2.8	0.32	20.91719741	0	5.6	0
1001092	129	1	1	2	33	154	59.3	1	0	NA	6	30	2.6	0.21	25.00421656	0	6	0
1001101	130	0	1	2	52	157.1	50.8	0	0	NA	8	30	2.9	0.32	20.58312646	0	6	0
1001102	130	1	1	2	52	157.7	48.5	1	0	NA	8	28	2.7	0.38	19.50196407	0	5.6	0
1001111	131	0	1	2	35	157.1	49.2	1	1	NA	6	28	2.2	0.41	19.93483901	0	5.6	1
1001112	131	1	1	2	34	156.4	48.1	1	0	NA	6	28	2.2	0.42	19.66398702	0	5.6	0
1001121	132	0	1	2	80	142.1	49.3	1	2	6	2	0	NA	0.58	24.41511439	0	0	1
1001122	132	1	1	2	80	140.7	49.9	1	2	10	2	0	NA	0.61	25.20648863	0	0	1
1001131	133	0	1	1	59	168.5	77.5	1	2	20	7	28	3.1	0.54	27.29618118	0	5.6	1
1001132	133	1	1	1	59	168.8	67.2	1	2	20	4	26	2.6	0.46	23.58437591	0	5.2	1
1001141	134	0	1	2	79	142.7	42.8	1	1	NA	2	5	1.8	0.52	21.01821464	0	1	1
1001142	134	1	1	2	79	144.8	46	1	0	NA	3	0	NA	0.55	21.939196	0	0	0
1001151	135	0	1	2	71	154.1	54	1	0	NA	2	7	3.4	0.78	22.73989643	0	1.4	0
1001152	135	1	1	2	71	155	52.8	1	0	NA	6	26	3.2	0.59	21.97710718	0	5.2	0
1001161	136	0	1	2	47	162.1	49.6	1	0	NA	5	26	2.8	0.33	18.87624679	0	5.2	0
1001162	136	1	1	2	47	156.2	52.1	1	0	NA	2	25	2.6	0.35	21.35382426	0	5	0
1001181	137	0	1	2	69	152.6	61.6	1	0	NA	3	3	2.3	0.56	26.45279979	0	0.6	0
1001182	137	1	1	2	69	152.5	58.9	1	0	NA	6	28	2.4	0.67	25.32652513	0	5.6	0
1001191	138	0	1	2	54	141.8	43.7	0	0	NA	3	28	2.7	0.47	21.73346516	0	5.6	0
1001192	138	1	1	2	54	141.9	41.8	0	0	NA	5	27	3.4	0.44	20.75924196	0	5.4	0
1001201	139	0	1	2	53	150.4	63.2	1	0	NA	7	26	2.9	0.49	27.93967859	0	5.2	0
1001202	139	1	1	2	53	152.3	51.2	1	1	NA	7	25	2.2	0.45	22.07344681	0	5	1
1001211	140	0	1	1	55	171.6	68.8	1	0	NA	6	26	3	0.49	23.36435903	0	5.2	0
1001212	140	1	1	1	55	170.9	75	1	0	NA	6	28	3.3	0.5	25.67894268	0	5.6	0
1001221	141	0	1	2	65	155.4	42.5	1	0	NA	7	28	2.4	0.59	17.59895582	0	5.6	0
1001222	141	1	1	2	65	152	43.7	1	0	NA	7	26	2.1	0.6	18.91447368	0	5.2	0
1001231	142	0	1	1	56	162.1	62.6	1	0	NA	4	24	2.7	0.42	23.82365019	0	4.8	0
1001232	142	1	1	1	56	164	75.5	1	0	NA	4	27	2.7	0.43	28.07108864	0	5.4	0
1001241	143	0	1	1	71	157	59.5	1	1	NA	8	30	2.5	0.98	24.1389103	0	6	1
1001242	143	1	1	1	71	158.4	58.9	1	0	NA	8	30	2.5	0.77	23.47496429	0	6	0
1001251	144	0	1	2	35	157.3	54.9	1	0	NA	8	28	2.6	0.53	22.18783355	0	5.6	0
1001252	144	1	1	2	35	155.9	57.8	1	0	NA	8	28	2.5	0.46	23.7813009	0	5.6	0
1001261	145	0	1	2	64	158.9	62.3	1	0	NA	6	28	3.1	0.6	24.67403931	0	5.6	0
1001262	145	1	1	2	64	158.9	59.1	1	0	NA	9	28	2.7	0.58	23.40667292	0	5.6	0
1001271	146	0	1	2	57	152.7	53.7	1	0	NA	6	28	2.2	0.48	23.03012057	0	5.6	0
1001272	146	1	1	2	57	151.2	57.5	1	0	NA	5	26	3	0.59	25.15152151	0	5.2	0
1001281	147	0	1	2	52	152.1	38.8	1	0	NA	7	28	2.5	0.49	16.77155372	0	5.6	0
1001282	147	1	1	2	52	154.1	40.2	1	0	NA	7	28	2.6	0.49	16.92858957	0	5.6	0
1001291	148	0	1	2	35	159.7	56.8	1	0	NA	6	28	2.3	0.38	22.27093772	0	5.6	0
1001292	148	1	1	2	35	160.6	49.4	1	0	NA	6	25	2.5	0.35	19.15295847	0	5	0
1001301	149	0	1	2	25	160.3	44	1	0	NA	4	28	2.6	0.28	17.1232277	0	5.6	0
1001302	149	1	1	2	25	160.7	45.5	1	0	NA	4	29	2.5	0.31	17.61893458	0	5.8	0
1001311	150	0	1	2	49	158.8	51.2	1	0	NA	6	25	2.4	0.43	20.30340907	0	5	0
1001312	150	1	1	2	49	158.3	48.9	1	0	NA	6	30	2.6	0.42	19.51403274	0	6	0
1001321	151	0	1	2	64	158	46.2	1	0	NA	6	28	2.6	0.7	18.50664958	0	5.6	0
1001322	151	1	1	2	64	154.8	49	1	0	NA	6	28	2.3	0.54	20.44815683	0	5.6	0
1001331	152	0	1	2	61	160.4	53.9	1	0	NA	5	19	3.1	0.49	20.94980753	0	3.8	0
1001332	152	1	1	2	61	159.3	47.3	1	1	NA	5	19	3.3	0.61	18.6392996	0	3.8	1
1001341	153	0	1	2	29	154.2	47.5	0	0	NA	7	28	2.6	0.35	19.97675127	0	5.6	0
1001342	153	1	1	2	30	149.6	36.7	0	0	NA	6	28	2.5	0.32	16.39845292	0	5.6	0
1001351	154	0	1	2	39	158.6	53.9	1	0	NA	4	27	2.4	0.39	21.42803757	0	5.4	0
1001352	154	1	1	2	39	156.7	54.2	1	0	NA	5	30	2.4	0.45	22.07299646	0	6	0
1001361	155	0	1	2	51	153.3	41.5	1	0	NA	5	28	2.7	0.47	17.65890568	0	5.6	0
1001362	155	1	1	2	51	155.5	42.1	1	0	NA	6	27	2.7	0.45	17.41090353	0	5.4	0
1001371	156	0	1	2	21	164.7	53.1	0	0	NA	7	26	2.8	0.26	19.57525025	0	5.2	0
1001372	156	1	1	2	21	163.7	54.2	0	0	NA	6	27	2.8	0.32	20.22562393	0	5.4	0
1001381	157	0	2	2	55	158.2	59.7	1	0	NA	5	28	2.7	0.39	23.85400867	0	5.6	0
1001382	157	1	2	2	55	156.8	60.1	0	0	NA	4	28	4	0.43	24.44456737	0	5.6	0
1001391	158	0	1	2	45	145.1	42.7	0	0	NA	6	28	2.2	0.47	20.28117209	0	5.6	0
1001392	158	1	1	2	45	147	42	0	0	NA	6	26	2.1	0.43	19.43634597	0	5.2	0
1001411	159	0	1	1	21	175.5	60.4	0	0	NA	6	28	2.3	0.39	19.61023044	0	5.6	0
1001412	159	1	1	1	21	176	57.6	1	0	NA	5	24	2.2	0.34	18.59504132	0	4.8	0
1001421	160	0	1	2	41	169.3	71	1	0	NA	6	28	2.4	0.52	24.77105094	0	5.6	0
1001422	160	1	1	2	41	168	73.6	0	0	NA	6	28	2.5	0.48	26.07709751	0	5.6	0
1001431	161	0	1	1	65	159.3	69.1	1	0	NA	8	30	2.9	0.71	27.22992817	0	6	0
1001432	161	1	1	1	65	160.9	65.7	1	1	NA	4	25	3	0.6	25.37775973	0	5	1
1001441	162	0	1	2	22	151.9	42.4	0	1	NA	8	28	2.6	0.44	18.37597151	0	5.6	1
1001442	162	1	1	2	22	151.2	41.4	0	0	NA	8	28	2.6	0.34	18.10909549	0	5.6	0
1001451	163	0	1	2	22	157.8	42.2	0	0	NA	7	28	2.2	0.32	16.94721945	0	5.6	0
1001452	163	1	1	2	21	156.7	44.3	1	0	NA	6	28	2	0.34	18.04121297	0	5.6	0
1001461	164	0	1	1	51	161.7	52.3	1	2	10	2	30	2.8	0.68	20.00237887	0	6	1
1001462	164	1	1	1	51	161.4	61.4	0	2	10	6	31	2.7	0.42	23.57009377	0	6.2	1
1001471	165	0	1	2	22	156.6	50.7	0	0	NA	6	28	2.3	0.36	20.67399676	0	5.6	0
1001472	165	1	1	2	22	157	49.8	1	0	NA	4	28	1.8	0.32	20.20365938	0	5.6	0
1001481	166	0	1	2	22	160.2	53	0	0	NA	6	29	2.8	0.33	20.65146407	0	5.8	0
1001482	166	1	1	2	22	161.8	55.1	0	0	NA	6	28	2.8	0.37	21.04721145	0	5.6	0
1001491	167	0	1	2	26	156.3	59.7	0	0	NA	6	29	2.7	0.4	24.43747751	0	5.8	0
1001492	167	1	1	2	26	156.9	54.7	0	0	NA	6	28	2.7	0.42	22.21986619	0	5.6	0
1001501	168	0	1	2	25	158.1	57.7	1	0	NA	8	28	2.2	0.49	23.08405356	0	5.6	0
1001502	168	1	1	2	25	158.2	53.4	1	0	NA	8	27	2.2	0.45	21.33675148	0	5.4	0
1001511	169	0	1	2	32	169.6	59.1	1	0	NA	7	31	2.3	0.3	20.54640219	0	6.2	0
1001512	169	1	1	2	32	168.8	55.7	1	1	NA	6	32	2.4	0.36	19.5483592	0	6.4	1
1001521	170	0	1	2	44	163.6	65.9	0	0	NA	4	28	2.7	0.49	24.62174425	0	5.6	0
1001522	170	1	1	2	44	164.1	54.8	1	1	NA	7	27	2.8	0.44	20.34995234	0	5.4	1
1001531	171	0	1	2	41	164	61.3	1	0	NA	7	27	2.6	0.39	22.79149316	0	5.4	0
1001532	171	1	1	2	41	165.9	60.5	1	0	NA	7	28	2.7	0.56	21.98176712	0	5.6	0
1001541	172	0	1	2	29	152.5	44.1	1	0	NA	8	28	2.6	0.31	18.96264445	0	5.6	0
1001542	172	1	1	2	29	151.8	42.3	0	1	NA	8	26	2.6	0.33	18.35679358	0	5.2	1
1001551	173	0	1	2	32	157.2	47.4	0	0	NA	7	30	2.6	0.38	19.1810889	0	6	0
1001552	173	1	1	2	32	158.8	56.4	1	0	NA	6	28	2.6	0.38	22.36547405	0	5.6	0
